# Supplementary material for: Enhanced Fluid Mixing in Microchannels Using Levitated Magnetic Microrobots: A Numerical Study
Source: Micromachines (Basel). 2024 Dec 31;16(1):52. doi: 10.3390/mi16010052 (PMC11767584; doi:10.3390/mi16010052)
Supplement: Supplementary file 1 [file micromachines-16-00052-s001.zip]

Archive with 1 entries (1 files):
- micromachines-3357091-supplementary.pdf
